# Supplementary material for: Fish-Derived Protein Hydrolysates Increase Insulin Sensitivity and Alter Intestinal Microbiome in High-Fat-Induced Obese Mice
Source: Mar Drugs. 2023 Jun 2;21(6):343. doi: 10.3390/md21060343 (PMC10302332; doi:10.3390/md21060343)
Supplement: Supplementary file 1 [file marinedrugs-21-00343-s001.zip]

Archive with 1 entries (1 files):
- marinedrugs-2418219-supplementary.pdf
